# Supplementary material for: Indocyanine Green (ICG)-Guided Onlay Preputial Island Flap Urethroplasty for the Single-Stage Repair of Hypospadias in Children: A Case Report
Source: Int J Environ Res Public Health. 2023 Jun 28;20(13):6246. doi: 10.3390/ijerph20136246 (PMC10341559; doi:10.3390/ijerph20136246)
Supplement: Supplementary file 1 [file ijerph-20-06246-s001.zip]

Archive with 1 entries (1 files):
- ICG Onlay 25 01 23.mp4
